# Supplementary material for: Flow-Based Chemiluminescence Microarrays as Screening Platform for Affinity Binders to Capture and Elute Bacteria
Source: Sensors (Basel). 2022 Nov 8;22(22):8606. doi: 10.3390/s22228606 (PMC9693076; doi:10.3390/s22228606)
Supplement: Supplementary file 1 [file sensors-22-08606-s001.zip]

Archive with 1 entries (1 files):
- sensors-1976495-supplementary.pdf
